# Supplementary material for: Quality in dementia care: A cross sectional study on the Bio-Psycho-Social competencies of health care professionals
Source: PLoS One. 2018 Feb 1;13(2):e0191440. doi: 10.1371/journal.pone.0191440 (PMC5794079; doi:10.1371/journal.pone.0191440)
Supplement: S1 Dataset — (XLSX) [file pone.0191440.s001.xlsx]

## Sheet: database biospychosocial dem sc
Residentiel_vs_communcity care	DataCollection_CurrentPage	PI1	PI2d	age	PI301	PI302	PI302_arts_specialist	PI3_MDs	PI303	PI304	PI305	PI306	PI307	PI308	PI309	PI310	PI311	PI312	PI313	PI314	PI315	PI316	PI4	PI7	PI8	PI9_setting	PMD0	PMD1	PMD3	PMD501	PMD502	PMD503	PMD504	PMD505	PMD506	PMD507	PMD508	PMD509	PMD510	PMD511	PMD512	PMD513	PMD514	PMD515	PMD516	PMD517	PMD518	PMD519	PMD520
1	99	1	1	71	0	0			0	0	0	0	0	0	0	0	0	0	0	0	1		4	30	1		2
2	12	1	1	71	0		0		0		0	0	0	0	0	0	0	0	0	0	1	0	1	20	1	7	1	1	1	0	0	0	0	0	0	0	0	1	0	0	1	0	0	1	0	0	0	0	1
1	12	2	1	71	0	0			0	0	0	1	0	0	0	0	0	0	0	0	0		2	2	1		1	2	20	0	0	0	0	0	0	0	0	1	0	0	0	0	0	0	0	0	0	0	0
1	13	2	1	71	0	0			0	0	0	0	0	0	0	0	0	1	0	0	0		3	14	1		1	1	5	0	0	0	1	0	0	0	0	0	0	0	0	0	0	1	0	0	0	0	1
2	13	1	7	65	0		0		0		0	0	1	0	0	0	0	0	0	0	0	0	3	28	1	6	1	2	30	1	1	1	1	1	1	1	1	1	1	0	1	1	0	1	0	0	1	1	1
1	99	1	10	62	0	0			0	0	1	0	0	0	0	0	0	0	0	0	1		3	39	2		2	2	5	0	0	0	1	0	0	0	0	0	0	0	0	0	0	0	0	0	0	1	0
1	7	1	10	62	0	0			0	0	0	1	0	0	0	0	0	0	0	0	0		3	3	3		1	2	5	1	1	0	0	0	0	0	0	1	0	0	0	0	0	0	0	0	0	0	0
1	12	2	11	61	0	0			0	0	0	0	0	1	0	0	0	0	0	0	0		3	15	1		1	1	5	0	0	0	0	0	0	0	0	0	0	0	0	0	0	0	0	0	0	0	0
2	8	2	12	60	0		0		0		1	0	0	0	0	0	0	0	0	0	0	0	2	14	2	2	2
1	12	2	12	60	0	0			0	0	0	0	0	0	0	0	0	0	0	1	0		2	20	1		1	2	15	0	1	0	1	0	1	0	0	0	0	0	0	0	0	0	0	0	0	0	0
1	12	2	12	60	0	0			0	0	0	0	0	1	0	0	0	0	0	0	0		3	22	2		1	2	10	1	1	0	0	0	0	0	0	0	0	0	0	0	0	0	0	0	0	0	0
1	12	2	12	60	0	0			0	0	0	0	0	0	0	0	0	0	0	0	1		3	17	1		1	2	5	0	0	0	0	0	0	0	0	0	0	0	0	0	0	0	0	0	0	0	0
1	12	2	12	60	0	0			0	0	1	0	0	0	0	0	0	0	0	0	0		3		1		1	1	15	1	1	1	0	0	0	0	0	0	0	0	0	0	0	0	0	0	0	0	0
1	7	1	12	60	0	0			0	1	0	0	0	0	0	0	0	0	0	0	0		3	30	2		1	2	5	0	0	0	0	0	0	0	0	0	0	0	0	0	0	0	0	0	0	0	1
1	8	2	12	60	0	0			0	0	0	0	0	0	0	0	0	0	0	1	0		3	20	1		1	2	10	0	0	0	0	0	1	0	0	0	0	0	0	0	0	0	0	0	0	0	0
2	8	2	13	59	0		0		0		1	0	0	0	0	0	0	0	0	0	0	0	3	10	2	2	2
2	12	2	13	59	0		0		1		0	0	0	0	0	0	0	0	0	0	0	0	3	10	1	4	1	2	20	1	1	0	0	0	1	1	1	1	0	0	0	0	0	0	0	0	0	0	1
2	12	2	13	59	0		0		1		0	0	0	0	0	0	0	0	0	0	0	0	3	35	1	4	1	2	55	1	1	1	1	1	1	0	1	0	0	0	0	0	0	0	0	0	0	0	0
2	12	1	13	59	0		0		0		1	0	0	0	0	0	0	0	0	0	0	0	3	37	1	5	1	2	12	1	1	0	0	0	0	0	0	0	0	0	0	0	0	0	0	0	0	0	0
2	12	2	13	59	0		0		0		1	0	0	0	0	0	0	0	0	0	0	0	3	36	1	2	1	2	5	0	0	1	0	0	0	0	0	0	0	0	0	0	0	0	0	0	0	0	0
1	13	1	13	59	0	0			0	0	0	0	0	0	0	0	0	0	1	0	0		3	24	1		1	2	20	1	1	0	1	0	0	0	0	0	0	0	0	0	0	0	0	0	0	0	0
2	12	1	14	58	0		0		0		0	0	0	1	0	0	0	0	0	0	0	0	3	35	4	3	1	2	60	0	0	0	1	0	0	1	1	1	0	0	0	0	0	0	0	0	0	0	1
1	12	2	14	58	0	0			0	0	0	0	0	1	0	0	0	0	1	0	0		3	36	2		1	1	10	1	1	0	0	0	0	1	0	1	0	0	0	0	0	0	1	0	0	0	0
1	12	2	14	58	0	0			0	0	1	0	0	0	0	0	0	0	1	0	0		3	13	2		1	1	30	0	0	0	0	0	1	0	0	0	0	0	0	0	0	0	1	0	0	0	1
1	12	2	14	58	0	0			0	1	0	0	0	0	0	0	0	0	0	0	0		3	19	5		1	2	30	0	0	0	0	1	1	0	1	0	0	0	0	1	0	0	0	0	0	0	0
1	12	2	14	58	0	0			0	0	0	1	0	0	0	0	0	0	0	0	0		1	40	1		1	1	15	1	1	1	0	0	0	0	0	0	0	0	0	0	0	0	0	0	0	0	0
2	13	2	14	58	0		0		1		0	0	0	0	0	0	0	0	0	0	0	0	3	8	2	4	1	2	60	1	1	1	1	0	1	1	1	1	1	0	1	1	1	0	0	1	0	0	1
1	13	1	14	58	0	0			0	0	0	0	0	0	0	0	0	1	0	0	0		3	10	2		1	2	20	0	0	0	0	0	0	0	0	0	0	0	0	0	0	0	0	0	0	0	0
1	13	2	14	58	0	0			0	0	0	0	0	0	0	0	0	0	1	0	0		3	12	2		1	1	15	0	0	0	0	0	0	0	0	1	0	0	0	0	0	0	0	0	0	0	0
1	8	1	14	58	0	0			0	0	0	0	0	0	0	0	0	1	0	0	0		3	20	2		1	1	5	0	0	0	1	0	1	0	0	0	0	0	0	0	0	0	1	0	0	0	1
1	8	1	15	57	0	0			0	1	0	0	0	0	0	0	0	0	0	0	0		3	20	2		2
2	12	2	15	57	0		0		1		0	0	0	0	0	0	0	0	0	0	0	0	3	35	1	4	1	2	90	0	0	1	1	0	1	1	1	1	1	0	1	0	0	0	0	1	1	0	1
2	12	2	15	57	0		0		0		1	0	0	0	0	0	0	1	0	0	0	0	3	13	1	6	1	2	15	1	1	0	0	0	0	1	0	0	0	0	1	1	0	0	0	0	0	0	0
2	12	2	15	57	0		0		0		1	0	0	0	0	0	0	0	0	0	0	0	3	27	2	2	1	2	10	1	1	0	0	0	0	0	0	0	0	0	0	0	0	0	0	0	0	0	0
1	12	2	15	57	0	0			0	0	0	1	0	0	0	0	0	0	0	0	0		2	25	1		1	1	5	1	1	0	1	0	0	0	0	0	0	0	0	1	0	0	0	0	0	0	0
2	8	2	15	57	0		0		0		0	0	1	0	0	0	0	1	0	0	0	0	3	5	1	4	1	2	10	0	0	0	0	0	0	0	0	0	0	0	0	0	0	0	0	0	0	0	0
2	12	1	16	56	0		0		1		0	0	0	0	0	0	0	0	0	0	0	0	3	31	1	4	1	2	30	1	1	1	1	0	1	1	1	1	1	0	1	1	0	0	0	1	0	0	0
2	12	1	16	56	0		0		0		1	0	0	0	0	0	0	0	0	0	0	0	3	10	2	2	1	1	3	1	1	1	1	0	1	1	1	1	0	1	1	0	0	0	1	0	0	0	0
2	12	2	16	56	0		0		0		1	0	0	0	0	0	0	0	0	0	0	0	3	20	2	7	1	2	20	1	1	0	0	0	0	0	0	0	0	0	0	0	0	0	0	0	0	0	0
2	12	2	16	56	0		0		1		1	0	0	0	0	0	0	0	0	0	0	0	3	34	2	5	1	2	45	1	1	1	1	0	1	1	1	1	0	0	1	1	0	0	0	0	0	0	0
1	12	2	16	56	0	0			0	0	0	1	0	0	0	0	0	0	0	0	0		3	3	2		1	2	15	1	1	0	0	0	0	0	1	0	0	0	0	0	0	0	0	0	0	0	0
1	12	1	16	56	0	0			0	0	0	0	0	0	0	0	0	1	0	0	0		3	24	1		1	1	5	0	0	0	0	0	0	0	0	0	0	0	0	0	0	0	0	0	0	0	0
1	12	2	16	56	0	0			0	0	0	0	0	0	0	0	0	0	0	0	1		3	10	1		1	2	60	1	1	0	1	0	0	0	0	0	1	0	0	1	0	0	1	0	0	0	0
1	12	2	16	56	0	0			0	0	0	1	0	0	0	0	0	0	0	0	0			10	1		1	2	15	0	0	0	0	0	0	0	0	1	0	0	0	0	0	0	0	0	1	0	0
2	13	2	16	56	0		0		0		0	0	0	0	1	0	0	0	0	0	0	0	3	30	5	3	1	1	40	0	0	1	0	0	1	0	0	0	0	1	0	0	0	0	0	0	0	0	0
2	9	2	17	55	0		0		0		1	0	0	0	0	0	0	0	1	0	0	0	3	32	1	5	2
2	12	2	17	55	0		0		0		1	0	0	0	0	0	0	0	0	0	0	0	3	32	1	6	1	2	10	1	1	0	1	0	0	1	0	1	0	0	1	0	0	0	0	0	0	0	0
1	12	2	17	55	0	0			0	0	0	0	0	0	0	0	0	0	0	1	0		2	27	2		1	2	10	0	0	0	0	0	0	0	0	0	0	0	0	0	0	0	0	0	1	0	0
1	12	2	17	55	0	0			0	0	1	0	0	0	0	0	0	0	0	0	1		3	2	1		1	2	30	1	1	0	0	0	0	0	0	0	0	0	0	0	0	0	0	0	0	0	0
2	13	2	17	55	0		0		0		0	0	0	1	0	0	0	0	0	0	0	0	3	30	1	2	1	2	30	0	0	0	0	0	1	0	0	0	0	0	0	0	0	0	0	1	0	1	1
1	13	2	17	55	0	0			0	0	1	0	0	0	0	0	0	0	0	0	0		3	29	1		1	2	15	1	1	1	0	0	0	0	0	0	0	0	0	0	0	0	0	0	0	0	0
1	12	2	17	55	0	0			0	0	0	0	0	1	0	0	0	0	0	1	0		3	12	2		1	2	25	1	1	1	0	0	0	0	0	0	1	0	0	0	0	0	0	0	0	0	0
1	8	1	17	55	0	0			0	0	0	0	0	0	0	0	0	0	0	0	1		3	20	1		2
1	12	2	17	55	0	0			0	0	0	1	0	0	0	0	0	0	0	0	0		1	10	1		1	2	30	1	1	1	0	0	0	0	0	0	0	0	0	0	0	0	0	0	0	0	0
1	8	1	17	55	0	0			0	0	0	0	0	0	0	0	0	0	0	0	1		4	20	2		1	1	60	1	1	1	1	0	1	1	1	1	0	0	1	1	0	0	0	1	0	0	0
1	8	2	17	55	0	0			0	0	0	0	0	0	0	0	0	0	0	0	1		3	15	1		1	1	5	0	0	0	0	0	1	0	0	0	0	1	0	0	0	0	0	0	0	0	0
2	8	2	18	54	0		0		1		0	0	0	0	0	0	0	0	0	0	0	0	3	30	1	4	2
2	8	2	18	54	0		0		0		1	0	0	0	0	0	0	0	0	0	0	0	3	15	2	2	2
2	9	1	18	54	0		0		1		0	0	0	0	0	0	0	0	1	0	0	0	3	3	3	7	2
2	12	1	18	54	0		0		1		1	0	0	0	0	0	0	0	0	0	0	0	3	25	4	7	1	2	40	1	1	1	0	0	1	1	1	1	0	0	1	0	0	0	0	0	0	0	1
2	12	2	18	54	0		0		0		0	0	0	0	0	0	1	0	0	0	0	0	3	23	1	2	1	2	15	0	0	0	1	0	0	0	0	0	0	0	1	0	0	0	0	1	0	0	1
2	12	2	18	54	0		0		0		1	0	0	0	0	0	0	0	0	0	0	0	3	30	2	7	1	1	30	0	0	0	1	0	1	1	1	0	0	0	0	0	1	0	0	0	0	0	0
2	12	2	18	54	0		0		0		0	1	0	0	0	0	0	0	0	0	0	0	1	35	1	7	1	2	120	1	1	1	1	0	0	0	0	0	0	0	1	0	0	1	0	0	0	0	0
1	12	2	18	54	0	0			0	1	0	0	0	0	0	0	0	0	0	0	0		3	14	2		1	2	5	0	0	0	1	0	0	0	0	0	0	0	0	0	0	0	0	0	0	0	0
2	13	2	18	54	0		0		1		0	0	0	0	0	0	0	0	0	0	0	0	3	17	2	4	1	2	45	1	1	0	1	0	1	0	0	1	0	1	1	1	0	1	0	0	0	0	1
2	13	2	18	54	0		0		0		0	0	0	0	0	0	0	0	1	0	0	1	1	15	1	7	1	2	75	0	0	0	0	0	0	1	1	0	0	0	0	0	0	0	0	0	0	0	1
1	13	2	18	54	0	0			0	0	1	0	0	0	0	0	0	0	0	0	0		3	30	2		1	2	60	1	1	1	1	0	0	1	1	1	1	0	0	0	1	0	0	0	0	1	0
1	13	2	18	54	0	0			0	0	0	0	1	0	0	0	0	0	1	0	0		3	7	2		1	2	30	1	1	0	1	0	1	0	0	1	0	0	0	0	0	0	0	0	0	0	1
2	7	2	18	54	0		0		0		1	0	0	0	0	0	0	0	0	0	0	0	3	25	1	7	1	2	15	1	1	0	0	0	0	0	0	0	0	0	1	0	0	0	0	0	0	0	0
2	8	2	19	53	0		0		1		0	0	0	0	0	0	0	0	0	0	0	0	3	30	1	4	2
2	12	2	19	53	0		0		1		0	0	0	0	0	0	0	0	0	0	0	0	3	9	1	4	1	2	50	0	0	0	0	0	1	1	1	1	0	0	1	1	0	0	0	0	0	0	0
2	12	2	19	53	0		0		0		1	0	0	0	0	0	0	0	1	0	0	0	2	20	1	5	1	2	10	1	1	0	1	0	1	0	0	0	0	0	0	0	0	0	0	0	0	0	0
2	12	1	19	53	0		0		1		0	0	0	0	0	0	0	0	0	0	0	0	3	22	2	4	1	1	60	1	1	1	0	0	0	0	0	1	1	0	0	0	1	0	0	1	0	0	0
2	12	2	19	53	0		0		0		0	0	0	0	0	0	0	0	0	0	1	0	4	0	1	7	1	1	30	0	0	0	0	0	0	0	0	0	0	0	0	0	0	0	0	0	0	1	1
1	12	2	19	53	0	0			0	0	0	0	0	1	0	0	0	0	0	0	0		3	17	1		1	2	20	1	1	1	1	0	0	0	0	0	0	0	0	0	0	0	0	0	0	0	0
1	12	2	19	53	0	0			0	0	0	0	0	1	0	0	0	0	1	0	0		3	32	1		1	2	30	0	0	0	0	0	0	1	0	1	0	1	0	0	1	0	1	1	1	1	1
1	12	2	19	53	0	0			0	0	0	0	0	0	0	0	0	1	0	0	0		3	30	2		1	2	10	0	1	0	0	0	0	0	0	0	1	0	0	0	0	0	0	0	0	0	1
1	12	2	19	53	0	0			0	0	1	0	0	0	0	0	0	0	0	0	0		3	8	2		1	2	20	1	0	0	0	0	0	0	0	0	0	0	0	0	0	0	0	0	0	0	0
2	13	2	19	53	0		0		0		0	0	0	1	0	0	0	0	1	0	0	0	3	15	2	4	1	1	60	1	1	1	1	0	1	0	0	0	0	0	1	1	0	0	0	1	0	0	0
1	13	2	19	53	0	0			0	1	1	0	0	0	0	0	0	1	0	0	1		3	27	1		1	2	30	1	1	1	0	0	0	0	0	0	0	0	0	0	0	0	0	0	0	0	0
1	13	1	19	53	0	0			0	1	0	0	0	0	0	0	0	0	1	0	0		3	28	2		1	2	25	1	1	0	1	0	1	0	0	1	0	0	0	0	0	0	0	0	1	0	1
1	13	2	19	53	0	0			0	1	0	0	0	0	0	0	0	0	0	0	0		3	23	1		1	2	15	0	0	0	0	0	1	0	0	0	0	0	0	0	0	0	0	0	0	0	0
1	8	2	19	53	0	0			0	1	1	0	0	0	0	0	0	1	0	0	1		3	26	1		1	2	15	0	0	0	1	0	0	0	0	0	0	0	0	0	1	0	0	0	0	0	0
1	8	1	19	53	0	0			0	1	0	0	0	0	0	0	0	0	0	0	0		3	30	2		1	2	2	0	0	0	1	0	0	0	0	0	0	0	0	0	0	0	0	0	0	0	0
1	8	2	20	52	0	0			0	1	0	0	0	0	0	0	0	0	0	0	0		3	16	2		2
2	12	2	20	52	0		0		1		0	0	0	0	0	0	0	0	0	0	0	0	3	20	1	4	1	2	20	0	0	0	1	0	0	0	0	0	0	0	0	0	0	0	0	0	0	0	0
2	12	2	20	52	0		0		0		0	0	0	0	0	0	0	0	0	0	0	1	1	26	2	7	1	2	120	0	1	1	1	1	0	1	0	1	1	1	1	0	0	0	0	0	0	0	0
1	12	2	20	52	0	0			0	1	0	0	0	0	0	0	0	0	0	0	0		2	12	2		1	2	5	0	1	0	0	0	0	0	0	0	0	0	0	0	0	0	0	0	0	0	0
1	12	2	20	52	0	0			0	1	0	0	0	0	0	0	0	0	0	0	0		3	30	2		1	2	35	1	1	1	1	0	1	1	0	0	0	0	1	0	1	1	0	1	1	0	1
1	12	2	20	52	0	0			0	0	0	0	0	0	0	0	0	0	1	0	0		3	20	2		1	2	95	0	0	0	0	0	1	0	0	0	0	0	0	0	0	0	0	1	0	0	1
1	12	1	20	52	0	0			0	0	1	0	0	0	0	0	0	0	0	0	0		2	27	1		1	1	25	1	1	1	0	0	0	0	0	0	0	0	0	0	0	0	0	0	0	0	0
2	13	1	20	52	0		0		0		0	0	0	0	0	0	0	0	1	1	0	0	1	28	1	5	1	1	20	0	0	0	1	0	1	0	0	0	0	1	0	0	0	0	1	1	0	1	1
2	13	2	20	52	0		0		0		0	0	0	0	0	0	1	0	0	0	0	0	3	10	5	2	1	2	30	0	0	0	0	0	0	0	0	1	0	0	0	0	0	0	1	0	0	0	0
2	13	2	20	52	0		0		0		1	0	0	0	0	0	0	0	0	0	0	0	3	23	1	2	1	1	10	0	0	0	0	0	0	0	0	0	0	0	0	0	0	0	0	0	0	0	0
1	13	2	20	52	0	0			0	1	0	0	1	0	0	0	0	0	0	0	0		2	27	2		1	2	5	0	0	0	0	0	0	0	0	1	0	0	0	0	0	0	0	0	0	0	0
1	13	2	20	52	0	0			0	1	0	0	0	0	0	0	0	0	0	0	0		3	1	2		1	1	10	0	0	0	0	1	1	0	0	0	0	0	0	0	0	0	0	0	0	0	0
1	12	2	20	52	0	0			0	0	1	0	0	0	0	0	0	0	0	0	0			12			1	2	20	1	1	0	0	0	0	0	0	0	0	0	0	0	0	0	0	0	0	0	0
2	7	2	20	52	0		0		0		1	0	0	0	0	0	0	0	0	0	0	0	3	30	2	7	1	2	10	0	0	0	1	0	0	0	0	0	0	0	1	0	0	0	0	0	0	0	0
1	8	1	20	52	0	0			0	0	0	1	0	0	0	0	0	0	0	0	0		1	2	2		1	1	15	1	1	1	0	0	0	0	0	0	0	0	0	0	0	0	0	0	0	0	0
1	7	2	21	51	0	0			0	1	0	0	0	0	0	0	0	0	0	0	0		3	23	1		2
2	12	2	21	51	0		0		1		0	0	0	0	0	0	0	0	0	0	0	0	3	10	1	4	1	2	60	0	0	0	0	1	1	1	1	0	0	0	1	1	0	0	0	0	0	0	0
2	12	1	21	51	0		0		1		0	0	0	0	0	0	0	0	0	0	0	0	3	22	1	4	1	2	30	1	1	1	1	0	1	1	1	1	0	0	1	0	0	0	0	0	0	0	0
2	12	2	21	51	0		0		0		1	0	0	0	0	0	0	0	0	0	0	0	2	30	1	2	1	2	15	0	0	1	0	0	0	0	0	0	0	0	0	0	0	0	0	0	0	0	0
2	12	2	21	51	0		1		0		0	0	0	0	0	0	0	0	0	0	0	0	5	20	2	2	1	2	20	1	1	1	0	0	1	1	1	1	0	0	1	0	0	0	0	1	0	0	0
2	12	2	21	51	0		0		0		0	0	0	0	0	0	0	0	0	0	1	0	3	29	2	7	1	2	10	0	0	1	1	0	0	0	0	0	0	0	0	0	0	0	0	0	0	0	0
1	12	2	21	51	0	0			0	0	0	0	0	0	0	0	0	0	0	1	0		3	25	1		1	2	10	0	0	0	1	0	1	0	1	0	0	0	0	0	0	0	0	0	0	0	0
1	12	2	21	51	0	0			0	0	1	0	0	0	0	0	0	0	0	0	0		3	10	2		1	1	10	1	1	0	1	0	0	0	0	0	0	0	0	0	0	0	0	0	0	0	0
1	12	2	21	51	0	0			0	0	1	0	0	0	0	0	0	0	0	0	0		2	0.5	1		1	2	20	1	1	0	0	0	0	0	0	0	0	0	0	0	0	0	0	0	0	0	0
2	13	2	21	51	0		0		0		1	0	0	0	0	0	0	0	0	0	0	0	3	20	2	6	1	2	90	1	1	0	1	0	0	1	1	1	0	0	0	0	1	0	0	0	0	0	0
1	13	2	21	51	0	0			0	0	0	0	1	0	0	0	0	0	1	0	0		3	8	2		1	2	10	0	0	0	0	0	1	0	0	0	0	0	0	0	0	0	0	0	0	0	1
2	7	1	21	51	0		0		1		0	0	0	0	0	0	0	0	0	0	0	0	3	16	1	4	1	2	30	0	0	0	0	0	1	0	0	1	0	1	0	0	0	0	0	0	0	0	1
2	7	2	21	51	0		0		0		0	1	0	0	0	0	0	0	0	0	0	0	1	20	1	7	1	2	60	1	0	1	1	1	1	0	0	0	0	0	1	1	0	0	0	0	0	0	0
2	7	2	21	51	0		0		0		1	0	0	0	0	0	0	0	0	0	0	0	3	14	2	2	1	2	5	1	1	1	1	0	0	1	0	1	0	0	0	0	0	0	0	1	1	0	1
2	7	2	21	51	0		0		0		1	0	0	0	0	0	0	0	0	0	0	0	3	29	2	7	1	2	10	0	0	1	1	0	0	0	0	0	0	0	0	0	0	0	0	0	0	0	0
2	8	2	22	50	0		0		0		0	0	0	1	0	0	0	0	0	0	0	0	3	28	5	2	2
2	12	2	22	50	0		0		1		0	0	0	0	0	0	0	0	0	0	0	0	3	14	2	4	1	2	60	1	1	0	1	0	1	1	1	1	1	0	1	1	0	1	0	1	0	0	1
2	12	2	22	50	0		0		1		0	0	0	0	0	0	0	0	0	0	0	0	3	5	4	2	1	2	20	1	0	0	1	0	1	1	1	1	1	0	1	1	0	0	0	0	0	0	1
1	12	2	22	50	0	0			0	0	1	0	0	0	0	0	0	0	0	0	0		2	1	2		1	2	30	0	0	0	0	0	0	0	0	1	1	1	0	0	0	0	0	0	0	0	0
1	12	1	22	50	0	0			0	0	1	0	0	0	0	0	0	0	0	0	0		4	1	2		1	1	20	1	1	1	1	0	0	0	0	0	0	0	1	0	0	0	0	0	0	0	0
1	12	2	22	50	0	0			0	0	1	0	0	0	0	0	0	0	0	0	0		3	16	1		1	2	15	1	1	0	0	0	0	0	0	0	0	0	0	0	0	0	0	0	0	0	0
2	13	2	22	50	0		0		0		0	0	0	1	0	0	0	0	0	0	1	0	3	29	1	6	1	1	30	1	1	1	1	0	1	1	1	1	0	1	1	0	0	1	1	1	0	0	1
1	13	2	22	50	0	0			0	0	1	0	0	0	0	0	0	0	0	0	0		3	3	2		1	2	5	0	0	0	0	0	0	0	0	0	0	0	0	0	0	1	0	1	1	1	0
2	7	2	22	50	0		0		0		1	0	0	0	0	0	0	0	0	0	0	0	3	27	2	7	1	1	10	1	1	0	0	0	0	0	0	0	0	0	0	0	0	0	0	0	0	0	0
2	7	2	22	50	0		0		0		1	0	0	0	0	0	0	0	0	0	0	0	3	28	2	2	1	2	10	0	0	0	0	0	0	0	0	0	0	0	0	0	0	0	0	0	0	0	1
1	7	2	23	49	0	0			0	0	0	0	0	0	0	0	0	0	0	0	1		3	28	2		2
1	7	2	23	49	0	0			0	0	0	0	0	0	0	0	0	1	0	0	0		4	25	1		2
2	12	2	23	49	0		0		1		0	0	0	0	0	0	0	0	0	0	0	0	3	25	2	4	1	2	60	0	0	0	0	0	1	0	1	0	0	0	0	0	0	0	0	0	0	0	1
2	12	2	23	49	0		0		0		1	0	0	0	0	0	0	0	0	0	0	0	2	27	2	7	1	2	20	0	0	1	1	0	0	0	0	0	0	1	1	0	0	0	0	0	0	0	0
1	12	2	23	49	0	0			0	0	0	0	0	0	0	0	0	0	1	0	0		3	15	2		1	1	20	0	0	0	1	0	0	1	0	0	0	0	0	0	0	0	0	0	0	0	0
1	12	2	23	49	0	0			0	0	0	0	1	0	0	0	0	0	0	0	0		3	4	2		1	2	25	0	0	0	0	0	1	0	0	0	0	0	0	0	0	0	0	0	1	0	0
1	12	2	23	49	0	0			0	0	0	0	0	0	0	1	0	0	1	0	0		3	10	1		1	2	60	1	0	1	0	0	0	0	0	0	0	0	0	0	0	1	0	0	0	0	0
1	12	2	23	49	0	0			0	1	0	0	0	0	0	0	0	0	0	0	0		3	28	2		1	1	30	1	1	1	1	0	0	1	0	0	0	0	0	0	0	1	0	0	0	0	0
1	12	2	23	49	0	0			0	1	0	0	0	0	0	0	0	0	0	0	0		3	28	1		1	2	5	0	0	0	0	0	0	0	0	0	0	0	1	0	0	0	0	0	0	0	0
2	13	2	23	49	0		0		0		1	0	0	0	0	0	0	0	0	0	0	0	3	23	2	1	1	1	30	1	1	0	0	0	0	0	0	0	0	0	0	0	0	0	0	0	0	0	0
2	13	2	23	49	0		0		0		1	0	0	0	0	0	0	0	0	0	1	0	3	8	2	7	1	2	60	1	1	1	1	1	0	0	1	1	1	1	1	0	0	0	0	0	0	0	0
1	13	2	23	49	0	0			0	1	0	0	0	0	0	0	0	0	0	0	0		3	28	1		1	2	15	0	0	0	0	0	0	0	0	0	0	0	0	0	0	0	0	0	0	0	0
1	7	2	23	49	0	0			0	0	0	0	1	0	0	0	0	0	0	0	0		3	25	1		1	2	5	0	0	0	0	0	0	0	1	1	0	0	0	0	0	0	0	0	0	0	0
1	8	2	23	49	0	0			0	1	0	0	0	0	0	0	0	0	0	0	0		3	28	2		1	1	30	1	1	1	1	1	0	1	0	0	0	0	0	0	0	0	0	0	0	0	0
1	7	2	24	48	0	0			0	0	0	0	0	0	0	0	0	0	0	0	1		1	21	1		2
1	7	2	24	48	0	0			0	0	0	0	0	0	0	0	0	0	0	0	1		3	15	1		2
2	8	2	24	48	0		0		1		0	0	0	0	0	0	0	0	0	0	0	0	3	23	1	4	2
2	8	1	24	48	0		0		0		0	0	0	0	0	0	0	1	0	0	0	0	4	1	1	2	2
2	12	1	24	48	0		0		0		1	0	0	0	0	0	0	0	0	0	0	0	3	24	1	2	1	1	10	0	0	0	0	0	0	0	0	0	0	0	0	0	0	0	0	0	0	0	0
1	13	2	24	48	0	0			0	0	0	0	1	0	0	0	0	0	1	0	0		3	20	1		1	1	10	0	0	0	0	0	0	0	0	1	0	0	0	0	0	0	0	0	0	0	0
1	7	2	24	48	0	0			0	1	0	0	0	0	0	0	0	0	0	0	0		3	26	1		1	2	15	0	0	1	0	0	0	0	0	0	0	0	0	0	0	0	0	0	0	0	0
2	8	2	25	47	0		0		0		1	0	0	0	0	0	0	0	0	0	0	0	3	20	2	7	2
2	12	2	25	47	0		0		1		0	0	0	0	0	0	0	0	0	0	0	0	3	7	1	4	1	2	60	1	1	1	0	0	1	1	1	1	1	0	1	1	0	0	0	0	0	0	1
2	12	2	25	47	0		0		0		0	0	0	1	0	0	0	0	0	0	0	0	3	25	5	1	1	2	30	1	1	1	1	0	1	1	1	1	1	0	1	0	0	0	0	1	0	0	0
1	12	2	25	47	0	0			0	0	0	0	1	0	0	0	0	0	0	0	0		3	3	2		1	2	10	0	0	0	0	0	0	0	0	0	0	0	0	0	0	0	0	0	0	0	1
1	13	2	25	47	0	0			0	1	1	0	0	0	0	0	0	0	0	0	0		3	10	2		1	2	10	0	0	0	0	0	0	0	0	0	0	0	0	0	0	0	0	0	0	0	1
1	13	2	25	47	0	0			0	0	1	0	0	0	0	0	0	0	1	0	0		3	25	2		1	2	25	1	0	0	1	0	0	1	0	1	0	1	0	0	1	0	0	0	1	0	0
1	12	2	25	47	0	0			0	0	0	1	0	0	0	0	0	0	0	0	0		1	26	2		1	1	15	1	1	0	0	0	0	0	0	0	0	0	0	0	0	0	0	0	0	0	0
1	7	2	25	47	0	0			0	0	1	0	0	0	0	0	0	0	0	0	0		3	26	2		1	1	15	1	1	1	0	0	0	0	0	0	0	0	0	0	0	0	0	0	0	0	0
1	8	2	25	47	0	0			0	0	0	0	0	0	0	0	0	0	0	0	1		1	7	2		1	1	15	0	0	0	0	0	0	0	0	0	0	0	0	0	0	0	0	0	0	0	0
1	7	1	26	46	0	0			0	0	0	0	0	0	0	0	0	0	0	0	1		3	23	2		2
1	7	1	26	46	0	0			0	0	0	0	0	0	0	0	0	1	0	0	0		3	23	2		2
1	11	2	26	46	0	0			0	1	0	0	0	0	0	0	0	0	0	0	0		3	5	2		1	2	15	0	0	0	0	0	0	0	1	0	1	1	0	0	0	0	0	0	0	0	1
2	12	2	26	46	0		0		1		0	0	0	0	0	0	0	0	0	0	0	0	3	23	1	4	1	1	60	1	1	0	1	0	1	1	0	1	0	0	1	1	0	0	0	1	0	0	1
2	12	2	26	46	0		0		0		0	0	0	1	0	0	0	0	0	0	0	0	3	25	5	2	1	2	30	1	1	1	1	1	1	1	1	1	0	0	0	0	0	0	0	1	0	0	0
2	12	2	26	46	0		0		0		1	0	0	0	0	0	0	0	0	0	0	0	3	18	2	2	1	2	15	0	0	0	0	0	0	1	1	1	0	0	0	0	1	0	0	0	0	0	0
2	12	2	26	46	0		0		0		1	0	0	0	0	0	0	0	0	0	0	0	3	18	2	2	1	2	15	1	1	1	1	0	0	1	1	1	1	1	1	0	1	0	0	0	1	0	1
2	12	2	26	46	0		1		0		0	0	0	0	0	0	0	0	0	0	0	0	4	20	2	2	1	1	30	0	0	0	1	0	1	0	0	0	0	0	1	0	0	1	0	0	0	0	1
1	12	1	26	46	0	0			0	0	0	0	1	0	0	0	0	0	0	0	0		3	15	2		1	2	10	0	0	0	1	0	0	0	0	0	0	0	0	0	0	0	0	0	0	0	0
1	12	2	26	46	0	0			0	0	0	0	0	0	0	0	0	1	0	0	0		3	10.5	1		1	2	15	0	0	0	1	0	1	0	0	1	0	1	0	0	0	0	0	0	0	0	0
1	13	1	26	46	0	0			0	1	0	0	0	0	0	0	0	0	0	0	0		3	2	2		1	1	10	1	1	0	1	0	1	1	1	1	1	1	1	1	0	0	0	0	0	0	0
2	8	2	26	46	0		0		0		0	0	0	0	0	0	0	0	0	0	1	0	4	3	2	4	2
2	7	2	26	46	0		0		0		0	0	0	1	0	0	0	0	0	0	0	0	3	6	1	6	1	2	15	0	0	1	0	1	0	1	1	0	0	0	1	0	0	1	0	0	0	0	0
1	7	2	27	45	0	0			0	0	0	0	0	0	0	0	0	0	0	0	1		4	13	2		2
2	12	1	27	45	0		0		1		0	0	0	0	0	0	0	0	0	0	0	0	3	20	1	4	1	2	30	1	1	0	1	0	1	1	1	1	1	0	0	1	0	0	0	0	0	0	0
2	12	2	27	45	0		0		0		0	0	0	0	0	0	1	0	0	0	0	0	3	23	2	8	1	1	90	1	1	1	1	1	1	1	1	1	0	1	1	1	1	1	1	1	0	1	1
2	12	2	27	45	0		0		0		0	0	0	0	0	0	0	0	0	0	0	1	2	20	1	7	1	2	90	1	1	1	1	1	1	1	1	1	1	1	1	0	0	1	1	0	0	0	1
2	12	2	27	45	0		0		0		0	0	0	0	0	0	0	0	1	0	0	0	3	22	2	6	1	2	15	0	0	0	0	0	1	1	0	1	0	0	0	0	0	0	0	0	0	0	0
2	13	2	27	45	0		0		0		0	0	1	0	0	0	0	0	1	0	1	0	3	6	2	6	1	2	6	0	0	0	1	0	0	0	0	0	0	0	0	0	0	0	0	0	0	0	0
2	13	2	27	45	0		0		0		1	0	0	0	0	0	0	0	0	0	0	0	3	23	1	2	1	2	10	1	0	0	0	0	0	1	0	0	0	0	0	0	0	0	0	0	0	0	1
2	13	2	27	45	0		0		0		0	0	1	0	0	0	0	0	1	0	1	0	3	7	2	6	1	2	8	0	1	1	0	0	0	0	0	0	0	0	0	0	0	0	0	0	0	0	0
1	13	2	27	45	0	0			0	0	0	0	0	1	0	0	0	0	0	0	0		3	22	2		1	2	45	0	0	0	0	0	0	0	0	1	1	0	0	0	0	0	0	0	0	0	0
1	13	2	27	45	0	0			0	0	0	0	1	0	0	0	0	0	0	0	0		4	4	1		1	1	10	0	0	0	1	1	1	0	0	0	0	0	0	0	0	1	0	1	0	0	1
2	7	2	28	44	0		0		1		0	0	0	0	0	0	0	0	0	0	0	0	3	20	1	4	2	2
2	8	1	28	44	0		0		0		1	0	0	0	0	0	0	0	0	0	0	0	3	3	1	2	2
2	8	2	28	44	0		0		0		0	0	1	0	0	0	0	0	0	0	0	0	4	6	1	2	2
2	12	2	28	44	0		0		1		0	0	0	0	0	0	0	0	0	0	0	0	3	1	2	6	1	2	120	1	1	1	1	0	1	1	1	1	0	0	0	0	1	1	1	1	0	1	1
2	12	2	28	44	0		0		0		1	0	0	0	0	0	0	0	0	0	0	0	3	20	1	6	1	2	10	0	0	0	0	0	0	1	0	0	0	0	0	0	0	0	0	0	0	0	0
1	12	2	28	44	0	0			0	1	0	0	0	0	0	0	0	0	0	0	0		3	20	2		1	2	10	1	1	1	1	0	0	0	0	0	0	0	0	0	0	0	0	0	0	0	0
1	12	2	28	44	0	0			0	1	0	0	0	0	0	0	0	0	0	0	0		4	13	1		1	2	30	1	1	0	1	0	0	0	0	0	0	0	0	0	0	0	0	0	0	0	0
1	12	2	28	44	0	0			0	0	0	1	0	0	0	0	0	0	0	0	0		3		1		1	2	20	1	1	1	0	0	0	0	0	0	0	0	0	0	0	0	0	0	0	0	0
2	13	2	28	44	0		0		0		0	0	0	1	0	0	0	0	0	0	0	0	3	7	5	3	1	1	90	1	1	0	0	1	1	0	0	0	0	1	0	0	0	1	1	1	0	0	0
1	13	2	28	44	0	0			0	0	1	0	0	0	0	0	0	0	1	0	0		3	7	2		1	2	10	1	1	0	0	0	0	0	0	1	0	1	0	0	0	0	0	0	0	0	0
1	12	2	28	44	0	0			0	0	0	0	0	0	0	0	0	0	0	0	0		2	3	2		1	2	10	1	1	0	0	0	0	0	0	0	0	0	1	0	0	1	0	0	0	0	0
1	7	2	28	44	0	0			0	0	0	0	0	0	0	0	0	1	0	0	0		3	5	1		1	2	10	0	0	0	0	1	0	0	0	0	0	0	0	0	0	0	0	0	0	0	0
1	8	2	28	44	0	0			0	1	0	0	0	0	0	0	0	0	0	0	0		3	3	2		1	2	10	1	0	0	0	0	0	0	0	0	0	0	0	0	0	0	0	0	0	0	0
2	8	2	29	43	0		0		1		0	0	0	0	0	0	0	0	0	0	0	0	3	18	1	4	2
2	8	2	29	43	0		0		0		1	0	0	0	0	0	0	0	0	0	0	0	2	5	1	2	2
2	12	2	29	43	0		0		1		0	0	0	0	0	0	0	0	0	0	0	0	3	21	1	4	1	1	55	0	0	0	0	1	1	1	1	1	1	1	0	0	0	1	0	0	0	0	1
2	12	2	29	43	0		0		0		0	0	0	1	0	0	0	0	0	0	0	0	3	5	1	9	1	1	70	1	1	0	0	1	1	0	0	0	0	1	0	0	0	1	0	1	0	0	1
2	12	2	29	43	0		0		1		0	0	0	0	0	0	0	0	0	0	0	0	3	20	1	4	1	1	40	1	1	0	0	1	1	1	1	0	0	1	1	1	0	0	1	1	0	0	1
2	12	2	29	43	0		0		0		1	0	0	0	0	0	0	0	1	0	1	0	3	20	1	6	1	2	5	0	0	0	0	0	0	0	0	1	0	0	0	0	0	0	0	0	0	0	0
1	12	1	29	43	0	0			0	1	0	0	0	0	0	0	0	0	0	0	0		3	22	1		1	1	10	0	0	0	0	0	0	0	0	0	0	0	1	0	0	0	0	0	0	0	0
1	12	2	29	43	0	0			0	0	1	0	0	0	0	0	0	0	0	0	0		3	18	1		1	2	20	1	1	0	0	0	0	0	0	0	0	0	0	0	0	0	0	0	1	0	0
1	12	2	29	43	0	0			0	0	1	0	0	0	0	0	0	0	1	0	0		3	4	2		1	2	15	1	1	0	0	0	0	0	0	0	0	0	0	0	0	0	0	0	0	0	0
1	13	2	29	43	0	0			0	0	0	0	0	0	0	0	0	0	0	0	1		3	4	2		1	2	10	0	0	0	1	0	1	0	0	0	0	0	0	1	0	0	0	0	0	0	1
1	13	2	29	43	0	0			0	0	1	0	0	0	0	0	0	0	1	0	0		2	20	2		1	2	15	0	0	0	1	0	0	0	0	0	0	0	0	0	0	0	0	0	0	0	0
1	12	2	29	43	0	0			0	0	0	1	0	0	0	0	0	0	0	0	0		3	5	2		1	2	30	1	1	1	1	0	0	0	0	0	0	0	0	0	0	0	0	0	0	0	0
2	7	2	29	43	0		0		0		0	0	0	1	0	0	0	0	0	0	1	0	3	17	1	9	1	2	45	0	0	0	0	1	1	0	0	0	0	0	0	1	0	0	0	0	0	0	0
1	7	2	30	42	0	0			0	0	0	0	0	1	0	0	0	0	1	0	1		3	18	2		2
1	8	2	30	42	0	0			1	0	0	0	0	0	0	0	0	0	0	0	0		3	15	4		2
2	12	2	30	42	0		0		1		0	0	0	0	0	0	0	0	0	0	0	0	3	5	1	4	1	2	45	1	1	0	1	0	0	1	1	1	0	0	1	0	0	0	0	0	0	0	1
2	12	2	30	42	0		0		1		0	0	0	0	0	0	0	0	0	0	0	0	3	5	1	4	1	2	45	0	0	0	0	1	1	1	1	1	0	0	1	1	0	0	0	1	0	0	1
2	12	2	30	42	0		0		0		1	0	0	0	0	0	0	0	0	0	1	0	3	21	2	6	1	2	15	0	0	0	0	0	1	0	1	1	0	0	0	0	0	0	0	0	0	0	0
1	12	2	30	42	0	0			0	1	0	0	0	0	0	0	0	0	0	0	0		3	17	2		1	2	30	0	0	0	1	0	0	0	0	0	0	0	0	0	0	0	0	0	0	0	0
1	12	1	30	42	0	0			0	1	0	0	0	0	0	0	0	0	0	0	0		2	20	1		1	2	15	1	1	0	1	0	1	0	0	0	0	0	0	0	0	0	0	0	0	0	0
2	13	2	30	42	0		0		0		0	0	0	1	0	0	0	0	0	0	0	0	3	20	1	6	1	2	5	0	0	0	1	0	0	0	0	0	0	0	0	0	0	0	0	0	0	0	0
2	13	2	30	42	0		0		0		1	0	0	0	0	0	0	1	0	0	0	0	3	21	2	6	1	2	30	1	1	1	1	1	1	0	1	1	1	1	1	1	0	0	1	0	0	0	0
1	13	2	30	42	0	0			0	0	0	0	0	0	0	1	0	0	0	0	0		4	2	1		1	1	15	0	0	0	1	0	0	0	0	0	0	0	0	0	0	0	0	0	0	0	1
1	7	1	31	41	0	0			0	1	0	0	0	0	0	0	0	1	0	0	0		3	2.5	2		2
2	12	2	31	41	0		0		0		0	0	0	0	0	0	0	0	0	0	1	0	3	23	1	6	1	2	20	0	0	0	0	0	0	1	1	1	0	0	0	0	1	0	0	0	0	0	0
2	12	2	31	41	0		0		0		0	0	0	0	0	0	0	1	0	0	0	0	3	13	2	4	1	1	30	1	1	1	0	0	1	1	0	1	0	0	0	0	0	0	0	0	0	0	0
1	12	2	31	41	0	0			0	1	0	0	0	0	0	0	0	0	0	0	0		3	5	1		1	2	10	0	0	0	1	0	0	0	0	0	0	0	0	0	0	0	0	0	0	0	0
1	12	2	31	41	0	0			0	0	1	0	0	0	0	0	0	0	0	0	0		2	20	2		1	2	20	1	1	0	0	0	0	0	0	0	0	0	0	0	0	0	0	0	0	0	0
1	12	2	31	41	0	0			0	1	0	0	0	0	0	0	0	0	0	0	0		3	15	2		1	2	10	0	0	0	1	0	0	0	0	1	0	0	0	0	0	0	0	0	0	0	0
1	8	2	31	41	0	0			0	0	0	0	0	0	0	0	0	0	0	0	1		4	16	1		1	2	12	0	0	0	0	0	1	0	0	0	0	0	0	0	0	0	0	0	0	0	1
2	8	2	32	40	0		0		1		0	0	0	0	0	0	0	0	0	0	0	0	3	17	1	4	2
2	12	2	32	40	0		0		1		0	0	0	0	0	0	0	0	0	0	0	0	3	16	1	4	1	1	30	1	1	0	1	0	0	0	1	0	0	0	1	0	0	0	0	0	0	0	1
2	12	2	32	40	0		0		1		0	0	0	0	0	0	0	0	0	0	0	0	3	17	1	4	1	2	60	1	1	0	1	1	1	1	1	0	0	0	0	0	0	0	0	1	0	0	1
2	12	2	32	40	0		0		0		0	0	0	1	0	0	0	0	1	0	0	0	3	16	1	5	1	2	15	0	0	0	0	0	1	0	0	0	0	0	0	0	0	0	0	0	0	1	0
2	12	2	32	40	0		0		0		1	0	0	0	0	0	0	0	0	0	0	0	3	4	2	6	1	2	10	0	0	0	0	0	1	0	0	0	0	0	0	0	0	0	0	0	0	0	1
1	12	2	32	40	0	0			0	0	0	0	0	1	0	0	0	0	0	0	0		3	19	2		1	2	30	1	1	0	0	0	0	0	0	0	0	0	0	0	0	0	0	0	0	0	0
2	13	2	32	40	0		0		1		0	0	0	0	0	0	0	0	0	0	0	0	3	5	1	4	1	1	45	1	1	1	1	0	1	1	1	1	1	1	1	1	1	1	1	1	0	0	1
2	13	2	32	40	0		0		0		0	0	0	1	0	0	0	0	0	0	1	0	4	19	1	5	1	1	7	0	0	0	0	0	1	0	0	0	0	0	0	0	0	0	0	0	0	0	0
2	13	2	32	40	0		0		0		0	1	0	0	0	0	0	0	0	0	0	0	2	20	1	7	1	2	120	0	0	0	1	0	1	1	0	1	0	0	0	0	0	0	0	0	0	0	0
1	13	1	32	40	0	0			0	1	0	0	0	0	0	0	0	0	0	0	0		3	19	2		1	2	5	0	1	0	0	0	0	0	0	0	0	0	0	0	0	0	0	0	0	0	0
1	13	2	32	40	0	0			0	0	1	0	0	0	0	0	0	0	1	0	0		2	9	1		1	2	20	0	0	0	0	0	0	1	0	1	1	0	0	0	1	0	0	0	0	0	0
1	13	2	32	40	0	0			0	0	1	0	0	0	1	0	0	0	0	0	0		4	13	1		1	2	15	0	0	0	1	0	0	1	1	0	0	0	0	0	0	0	0	0	0	0	0
1	13	2	32	40	0	0			0	0	0	1	0	0	0	0	0	0	0	0	0		1	20	2		1	2	30	1	1	1	1	0	0	0	0	0	0	0	1	0	0	0	0	0	0	0	0
2	7	2	32	40	0		0		0		0	0	0	0	0	0	0	1	0	0	0	0	3	19	1	2	1	2	5	0	0	0	1	0	0	0	0	0	0	0	0	0	0	0	0	0	0	0	0
2	9	2	33	39	0		0		0		1	0	0	0	0	0	0	0	0	0	0	0	4	15	2	2	2
2	12	2	33	39	0		0		1		0	0	0	0	0	0	0	0	0	0	0	0	3	3	1	4	1	1	30	1	1	1	0	1	0	0	0	0	0	0	1	0	0	0	0	0	0	0	1
2	12	2	33	39	0		0		0		0	0	0	1	0	0	0	1	0	0	0	0	3	10	1	5	1	1	10	0	0	0	0	0	0	0	0	0	0	0	0	0	0	0	0	0	0	0	1
2	12	2	33	39	0		0		0		1	0	0	0	0	0	0	0	0	0	0	0	3	18	1	2	1	2	15	1	1	1	0	0	1	1	0	0	0	0	0	0	0	0	0	0	0	0	0
2	12	2	33	39	0		0		0		0	1	0	0	0	0	0	0	0	0	0	0	1	20	2	6	1	2	30	0	0	0	1	0	1	1	0	0	0	0	0	0	0	0	1	0	0	0	1
1	12	2	33	39	0	0			0	1	0	0	0	0	0	0	0	0	0	0	0		3	16	1		1	2	10	0	1	0	0	0	0	0	0	0	0	0	0	0	0	0	0	0	0	0	0
1	12	2	33	39	0	0			0	0	0	1	0	0	0	0	0	0	0	0	0		2	5	2		1	2	10	0	0	0	1	0	0	0	0	0	0	0	0	0	0	0	0	0	0	0	0
1	12	2	33	39	0	0			0	0	0	0	0	0	0	0	0	0	0	0	1		4	7	2		1	2	10	0	0	0	1	0	0	0	0	0	0	0	0	0	0	0	0	0	0	0	1
1	12	2	33	39	0	0			0	0	0	0	1	0	0	0	0	0	0	0	0		3	15	2		1	2	15	0	0	0	0	0	0	0	0	1	0	0	0	0	1	0	0	0	0	0	0
1	13	2	33	39	0	0			0	0	0	1	0	0	0	1	0	0	1	1	0		3	16	1		1	2	30	0	0	0	0	0	1	0	0	1	0	0	0	0	1	0	0	1	0	0	1
1	12	2	33	39	0	0			0	0	0	0	0	0	0	0	0	0	0	1	0		1	21	2		1	1	90	1	0	0	0	0	0	0	0	0	0	0	0	0	0	0	0	0	0	0	0
2	12	2	34	38	0		0		1		0	0	0	0	0	0	0	0	0	0	0	0	3	15	1	4	1	2	30	0	0	0	0	0	1	0	0	0	0	0	0	0	0	0	0	0	0	0	1
2	12	2	34	38	0		0		1		0	0	0	0	0	0	0	0	0	0	0	0	3	15	1	4	1	2	60	1	1	0	0	0	1	1	1	1	1	0	0	0	0	0	0	0	0	0	1
2	12	2	34	38	0		0		0		0	0	1	0	0	0	0	0	0	0	0	0	3	15	5	2	1	2	10	0	0	0	0	0	0	0	0	0	0	0	0	0	0	0	0	0	0	0	0
2	12	2	34	38	0		0		0		1	0	0	0	0	0	0	0	0	0	0	0	3	14	1	2	1	2	10	1	1	0	1	0	0	0	0	0	0	0	0	0	0	0	0	0	0	0	0
1	12	2	34	38	0	0			0	0	0	0	0	0	0	0	0	0	0	0	1		4	15	2		1	1	30	0	0	0	1	0	1	0	0	0	0	0	0	0	0	0	1	0	0	0	1
1	12	1	34	38	0	0			0	1	0	0	0	0	0	0	0	0	0	0	1		3	15	2		1	2	30	1	1	1	1	0	0	1	0	1	0	0	0	0	1	0	1	0	0	0	1
1	12	1	34	38	0	0			0	0	0	0	0	1	0	0	0	0	0	0	0		3	12	2		1	2	15	1	1	0	1	0	1	1	1	1	0	1	0	0	1	1	1	1	1	0	1
1	12	2	34	38	0	0			0	0	1	0	0	0	0	0	0	0	0	0	0		3	14	1		1	2	10	0	0	0	0	0	1	0	0	0	0	0	0	0	0	0	0	0	0	0	0
1	12	2	34	38	0	0			0	0	0	0	0	0	0	0	0	0	1	0	0		3	2.5	1		1	1	2	0	0	0	0	0	1	0	0	0	0	0	0	0	0	0	0	0	0	0	0
2	13	2	34	38	0		0		1		0	0	0	0	0	0	0	0	0	0	0	0	3	7	1	4	1	1	10	1	0	1	0	0	0	0	0	0	0	0	0	0	0	0	0	0	0	0	0
2	13	2	34	38	0		0		0		1	0	0	0	0	0	0	0	1	0	0	0	3	7	1	5	1	2	30	0	0	0	0	0	0	0	0	0	0	0	0	0	0	0	0	0	0	0	1
1	13	1	34	38	0	0			0	1	0	0	0	0	0	0	0	0	0	0	0		3	16	1		1	2	30	1	1	1	1	1	1	1	0	0	0	0	1	0	0	1	0	0	0	0	1
1	13	2	34	38	0	0			0	0	0	0	0	1	0	0	0	0	1	0	0		3	12	2		1	2	30	1	1	0	0	0	0	0	0	0	0	0	0	0	0	0	0	0	0	0	0
1	13	2	34	38	0	0			0	0	0	0	0	1	0	0	0	0	1	0	0		3	16	1		1	2	100	0	0	0	0	0	0	0	0	0	0	0	0	0	0	0	0	1	0	0	0
2	7	2	34	38	0		0		1		0	0	0	0	0	0	0	0	0	0	0	0	3	12	2	4	1	1	60	0	0	0	0	0	1	0	0	0	0	1	0	0	0	1	1	1	0	0	1
1	8	2	34	38	0	0			0	1	0	0	0	0	0	0	0	0	0	0	0		2	15	2		1	2	10	1	1	0	0	0	1	0	0	0	1	0	0	0	0	0	0	0	1	0	0
1	7	2	35	37	0	0			0	0	0	0	0	0	0	0	0	0	0	0	1		4	3	2		2
2	8	2	35	37	0		0		1		0	0	0	0	0	0	0	0	1	0	0	0	3	5	2	4	2
2	12	2	35	37	0		0		1		0	0	0	0	0	0	0	0	0	0	0	0	3	15	1	4	1	2	60	0	0	0	0	0	0	0	0	0	0	0	0	0	0	0	0	0	0	0	0
2	12	2	35	37	0		0		0		1	0	0	0	0	0	0	0	0	0	0	0	2	13	2	2	1	1	20	1	1	1	1	0	0	0	0	1	1	0	0	0	0	0	0	0	0	0	0
2	12	2	35	37	0		0		0		0	0	0	0	1	0	0	0	0	0	0	0	4	10	5	3	1	2	75	1	1	0	1	1	1	1	1	1	1	0	1	1	1	1	0	1	0	0	1
2	12	2	35	37	0		0		1		0	0	0	0	0	0	0	0	1	0	0	0	3	13	2	7	1	2	40	1	1	0	1	1	1	1	1	1	1	1	1	1	0	0	1	0	0	0	0
2	12	2	35	37	0		0		0		0	0	0	0	0	0	0	1	0	0	0	0	3	7	2	7	1	1	75	1	0	0	1	0	0	1	1	0	1	0	1	1	0	0	0	0	0	0	0
1	12	1	35	37	0	0			0	1	0	0	0	0	0	0	0	0	0	0	0		4	12	2		1	2	5	0	0	0	0	0	1	0	0	0	0	0	0	0	0	0	0	0	0	0	1
1	12	2	35	37	0	0			0	0	0	0	0	0	0	0	0	0	1	1	0		3	8	2		1	2	60	0	0	0	0	0	0	1	0	0	0	0	0	0	0	0	0	0	0	0	0
2	13	2	35	37	0		0		1		0	0	0	0	0	0	0	0	0	0	0	0	3	15.5	2	4	1	2	30	0	0	0	0	0	0	1	1	1	0	0	0	0	0	0	0	0	0	0	0
2	13	2	35	37	0		0		0		1	0	0	0	0	0	0	0	0	0	0	0	3	13	2	7	1	2	30	0	0	0	1	0	0	0	0	1	0	0	0	0	0	0	0	0	0	0	0
2	7	2	35	37	0		0		0		0	0	0	1	0	0	0	0	1	1	0	0	3	6	1	5	1	2	30	0	0	0	0	1	0	0	0	0	0	0	0	0	0	0	0	0	0	0	1
2	7	2	35	37	0		0		0		0	0	0	0	0	0	0	0	1	0	0	0	4	5	2	7	1	2	60	1	1	1	1	0	0	0	1	0	0	0	0	1	0	0	0	0	0	0	0
2	8	2	36	36	0		0		1		0	0	0	0	0	0	0	0	0	0	1	0	3	10	1	8	2
2	12	2	36	36	0		0		1		0	0	0	0	0	0	0	0	0	0	0	0	3	15	1	4	1	1	20	0	0	0	0	0	1	0	1	0	0	0	0	0	0	0	0	0	0	0	0
2	12	2	36	36	0		0		1		1	0	0	0	0	0	0	0	0	0	0	0	3	15	1	7	1	2	60	1	1	1	1	1	1	1	1	1	1	0	1	1	0	1	0	1	0	0	1
2	12	2	36	36	0		0		1		0	0	0	0	0	0	0	0	0	0	0	0	3	7	1	4	1	2	60	1	1	1	1	1	1	1	1	1	1	0	1	1	0	1	0	1	1	0	1
2	12	1	36	36	0		0		1		0	0	0	0	0	0	0	0	0	0	0	0	3	13	1	4	1	1	10	1	1	0	0	0	1	0	0	0	0	0	0	0	0	0	0	0	0	0	1
2	12	2	36	36	0		0		1		0	0	0	0	0	0	0	0	0	0	0	0	3	5	3	4	1	1	15	1	1	0	0	0	1	0	0	0	0	0	0	0	0	0	0	0	0	0	0
2	12	2	36	36	0		0		1		0	0	0	0	0	0	0	0	0	0	0	0	3	4	3	4	1	1	30	1	1	1	0	0	1	1	1	1	1	1	1	1	0	0	0	0	0	0	1
2	12	2	36	36	0		0		1		0	0	0	0	0	0	0	0	0	0	0	0	3	12	1	4	1	2	30	1	1	1	0	0	1	1	0	1	0	0	1	0	0	0	0	0	0	0	1
2	12	2	36	36	0		0		0		0	0	0	1	0	0	0	0	0	0	0	0	3	15	1	5	1	2	15	1	1	0	0	0	1	0	0	1	0	0	0	0	1	0	0	0	1	0	1
2	12	2	36	36	0		0		1		0	0	0	0	0	0	0	0	0	0	0	0	3	10	1	2	1	1	15	1	1	0	0	0	0	1	0	0	0	0	0	1	0	0	0	0	0	0	1
2	12	2	36	36	0		0		0		0	0	0	1	1	0	0	0	0	0	0	0	3	12	5	2	1	2	30	1	1	1	0	0	1	1	0	1	0	1	1	1	0	0	0	0	0	0	1
2	12	2	36	36	0		0		1		0	0	0	0	0	0	0	0	0	0	0	0	3	2	3	7	1	2	90	1	1	1	1	0	1	1	1	1	1	0	1	1	0	0	0	0	0	0	1
1	12	2	36	36	0	0			0	0	0	0	0	1	0	0	0	0	0	0	0		3	11	2		1	2	10	0	0	0	1	0	1	1	1	1	0	0	0	0	0	0	0	0	0	0	0
1	12	2	36	36	0	0			0	0	0	0	0	1	0	0	0	0	1	0	0		3	10	1		1	2	20	0	0	0	0	0	1	0	0	1	0	0	0	0	1	0	0	0	0	1	0
1	12	2	36	36	0	0			0	0	0	0	0	1	0	0	0	0	0	0	0		3	14	2		1	2	45	1	1	1	1	0	1	0	0	1	0	0	0	0	0	1	0	0	1	0	1
1	12	1	36	36	0	0			0	0	0	0	0	0	0	0	0	0	0	1	0		2	13	2		1	2	5	1	1	0	1	0	0	0	0	0	0	0	0	0	0	0	0	0	0	0	0
2	13	2	36	36	0		0		0		1	0	0	0	0	0	0	0	0	0	0	0	4	10	2	2	1	2	5	1	0	0	0	0	0	0	0	0	0	0	0	0	0	1	0	0	0	0	0
2	13	2	36	36	0		0		0		1	0	0	0	0	0	0	0	0	0	0	0	3	12	2	6	1	1	25	1	1	1	1	0	1	1	1	1	1	0	1	0	1	0	0	1	0	0	1
1	13	1	36	36	0	0			0	1	0	0	0	0	0	0	0	0	0	0	0		3	4	1		1	2	5	1	0	0	1	0	0	0	0	0	0	0	1	0	0	0	0	0	0	0	1
2	12	2	37	35	0		0		1		0	0	0	0	0	0	0	0	0	0	0	0	3	8	1	4	1	1	45	1	1	1	1	0	1	1	1	1	1	0	1	1	0	0	0	0	0	0	0
2	12	2	37	35	0		0		0		0	0	0	1	0	0	0	0	0	0	1	0	4	5	1	6	1	2	45	1	1	1	1	0	0	0	0	0	0	0	0	0	0	0	0	0	0	0	0
2	12	2	37	35	0		0		0		0	0	1	0	0	0	0	0	0	0	0	0	4	15	5	2	1	2	20	1	1	1	0	0	1	0	1	1	1	1	0	0	0	0	1	1	0	0	1
2	12	1	37	35	0		0		0		1	0	0	0	0	0	0	0	0	0	0	0	3	14	1	2	1	1	2	0	1	0	0	0	0	0	0	0	0	0	0	0	0	0	0	0	0	0	0
1	12	2	37	35	0	0			0	0	0	0	0	0	0	0	0	0	1	0	0		3	11	2		1	2	20	1	1	0	0	1	0	0	0	0	0	0	0	0	0	0	0	0	0	0	1
2	8	2	38	34	0		0		1		0	0	0	0	0	0	0	0	0	0	0	0	3	9	4	7	2
2	8	2	38	34	0		0		0		0	0	0	0	1	0	0	0	0	0	0	0	4	8	1	3	2
2	12	2	38	34	0		0		1		0	0	0	0	0	0	0	0	0	0	0	0	3	12	1	4	1	1	15	1	1	1	1	0	1	1	1	1	1	1	1	1	0	0	0	0	0	0	0
2	12	1	38	34	0		0		1		0	0	0	0	0	0	0	0	0	0	0	0	3	11	1	4	1	1	30	0	0	0	0	0	0	1	1	0	0	1	1	0	0	0	0	0	0	0	0
2	12	2	38	34	0		0		1		0	0	0	0	0	0	0	0	0	0	0	0	3	12	1	4	1	2	20	1	1	0	1	1	1	1	1	1	0	0	1	1	0	0	0	0	0	0	0
2	12	2	38	34	0		0		0		1	0	0	0	0	0	0	0	0	0	0	0	2	12	1	6	1	2	5	0	0	0	1	0	1	0	0	0	0	0	0	0	0	0	0	0	0	0	0
2	12	1	38	34	0		0		1		0	0	0	0	0	0	0	0	0	0	0	0	3	4	1	2	1	2	40	1	1	1	1	0	1	1	1	1	1	0	1	1	1	0	0	0	0	0	1
2	12	2	38	34	0		0		0		0	1	0	0	0	0	0	0	0	0	0	1	1	15	2	7	1	2	30	1	1	1	1	0	0	1	0	1	1	1	1	0	0	1	0	0	0	0	1
2	12	2	38	34	0		0		0		0	0	0	0	0	0	0	0	1	0	0	0	2	11	1	7	1	2	15	0	0	0	0	0	0	1	0	0	0	0	0	0	0	0	0	0	0	0	0
1	13	2	38	34	0	0			0	0	0	0	0	0	0	0	0	0	0	1	0		1	14	1		1	2	5	0	0	0	1	0	0	0	0	0	0	0	0	0	0	0	0	0	0	0	0
2	12	2	39	33	0		0		1		0	0	0	0	0	0	0	0	0	0	0	0	4	5	1	4	1	1	30	0	0	0	0	0	0	0	0	0	0	0	0	0	0	0	0	1	0	0	1
2	12	2	39	33	0		0		0		1	0	0	0	0	0	0	0	0	0	0	0	4	8	2	2	1	1	20	0	0	0	1	0	1	1	1	0	0	1	0	0	0	0	1	0	0	0	1
2	12	2	39	33	0		0		0		0	1	0	0	0	0	0	0	0	0	0	0	2	13	2	6	1	1	30	0	0	0	0	0	1	0	0	0	0	0	0	0	0	0	0	0	0	0	1
2	12	2	39	33	0		0		0		0	0	0	1	0	0	0	0	0	0	0	0	3	9	2	6	1	2	45	1	0	0	0	0	1	0	0	0	0	0	0	0	0	0	0	1	0	0	0
2	12	2	39	33	0		0		0		0	0	0	1	0	0	0	0	0	0	0	0	3	11	2	7	1	2	60	1	1	1	1	0	1	1	0	1	1	0	1	0	1	0	0	0	1	0	1
2	12	2	39	33	0		0		0		0	0	0	1	0	0	0	0	0	0	0	0	3	9	2	2	1	2	15	1	1	0	0	0	0	0	0	0	0	0	0	0	0	0	0	0	0	0	0
2	12	2	39	33	0		0		0		1	0	0	0	0	0	0	0	0	0	0	0	2	6	2	2	1	2	20	1	1	1	0	0	0	0	0	0	0	0	0	0	0	0	0	0	0	0	0
2	12	2	39	33	0		0		0		1	0	0	0	0	0	0	0	0	0	0	0	3	10	1	2	1	1	10	0	0	0	0	0	1	0	0	0	0	0	0	0	0	0	1	0	0	0	0
1	12	2	39	33	0	0			0	0	0	0	0	0	0	0	0	0	1	0	0		4	5	1		1	2	60	1	0	0	0	0	0	0	0	0	0	0	0	0	0	0	0	0	0	0	0
1	12	2	39	33	0	0			0	1	0	0	0	0	0	0	0	0	0	0	0		2	6	1		1	1	30	1	1	0	1	1	1	0	0	0	0	0	0	1	0	0	0	0	0	0	0
1	12	1	39	33	0	0			0	0	0	0	0	1	0	0	0	0	1	0	0		3	9	2		1	2	10	0	0	0	0	0	0	0	0	0	0	0	0	0	0	0	0	0	0	0	0
1	12	2	39	33	0	0			0	0	0	1	0	0	0	0	0	0	0	0	0		1	5	2		1	2	20	1	1	1	0	0	0	0	0	0	0	0	0	0	0	0	0	0	0	0	0
2	13	2	39	33	0		0		0		0	0	0	1	0	0	0	0	0	0	0	0	3	12	1	2	1	1	20	1	1	1	1	1	1	1	1	1	1	1	1	1	0	0	0	0	0	0	1
1	13	2	39	33	0	0			0	0	0	0	0	1	0	0	0	0	1	0	0		3	11	2		1	2	20	0	0	0	0	0	1	0	0	1	0	0	0	0	1	0	0	0	0	0	1
1	13	1	39	33	0	0			0	1	0	0	0	0	0	0	0	0	0	0	0		3	11	2		1	2	5	1	1	0	0	0	0	0	0	0	0	0	0	0	0	0	0	0	0	0	0
1	13	2	39	33	0	0			0	0	0	0	0	0	1	0	0	0	0	0	0		4	8	2		1	2	50	0	0	0	0	0	1	0	0	0	0	0	0	0	0	0	0	1	0	0	1
1	7	2	39	33	0	0			0	0	0	1	0	0	0	0	0	0	0	1	0		2	10	2		1	2	40	0	0	0	1	0	0	1	0	1	0	0	0	0	1	0	0	1	0	0	0
2	8	2	40	32	0		0		1		0	0	0	0	0	0	0	0	0	0	0	0	3	10	1	9	2
2	12	2	40	32	0		0		1		0	0	0	0	0	0	0	0	0	0	0	0	3	11	1	4	1	2	60	1	1	1	1	0	1	1	1	1	1	1	1	0	0	0	1	0	0	0	1
2	12	1	40	32	0		0		1		0	0	0	0	0	0	0	0	0	0	0	0	3	7	1	4	1	2	45	0	0	0	0	1	1	1	1	1	1	0	0	0	0	1	0	1	0	0	1
2	12	2	40	32	0		0		1		0	0	0	0	0	0	0	0	0	0	0	0	3	10	1	4	1	2	45	1	1	1	1	0	0	1	1	1	0	0	1	1	0	0	0	0	0	0	1
2	12	2	40	32	0		0		0		0	0	0	0	0	0	0	0	1	0	0	0	3	10	2	5	1	1	15	1	1	0	1	0	0	0	0	0	0	1	0	0	1	0	0	0	0	0	1
2	12	2	40	32	0		0		1		0	0	0	0	0	0	0	0	0	0	0	0	4	6	2	4	1	2	65	1	1	1	1	0	1	1	0	1	1	0	0	1	0	0	0	1	0	0	0
2	12	2	40	32	0		0		1		0	0	0	0	0	0	0	0	0	0	0	0	3	8	2	4	1	2	60	1	1	1	1	0	1	1	0	0	0	0	1	0	0	0	0	0	0	0	0
2	12	2	40	32	0		0		0		1	0	0	0	0	0	0	0	0	0	0	0	3	4	1	2	1	2	10	1	1	1	1	0	1	1	1	1	1	0	1	0	0	0	0	0	0	0	1
2	12	2	40	32	0		0		0		0	1	0	0	0	0	0	0	1	0	0	0	1	7	1	7	1	1	120	1	0	0	0	0	0	0	0	1	0	0	0	1	0	0	0	0	0	0	0
1	12	2	40	32	0	0			0	0	0	0	0	1	0	0	0	0	0	0	0		3	7	2		1	2	10	0	0	0	0	0	0	0	0	0	0	0	0	0	0	0	0	0	0	0	0
1	12	2	40	32	0	0			0	0	0	0	0	1	0	0	0	0	1	0	0		3	10	1		1	2	20	1	1	0	1	0	0	0	0	0	0	0	0	0	0	0	0	0	0	0	0
1	12	2	40	32	0	0			0	0	0	0	0	0	0	0	0	0	1	0	0		3	7	1		1	2	15	0	0	0	0	0	0	0	0	1	0	1	0	0	1	0	1	0	1	0	0
1	12	2	40	32	0	0			0	0	1	0	0	0	0	0	0	0	0	0	0		3	9	2		1	2	60	0	0	0	1	0	0	1	1	1	0	0	0	0	0	0	0	0	0	0	0
1	12	2	40	32	0	0			0	0	0	0	0	0	0	0	1	0	1	0	1		4	3	1		1	1	20	0	0	0	1	0	0	0	0	0	0	0	0	0	0	0	0	0	0	0	0
2	13	2	40	32	0		0		1		0	0	0	0	0	0	0	0	0	0	0	0	3	10	1	4	1	2	30	1	1	0	1	0	0	1	0	0	0	0	0	0	0	0	0	0	0	0	1
2	13	2	40	32	0		0		0		0	0	0	1	0	0	0	0	0	0	0	0	3	10	1	2	1	2	30	1	1	1	1	1	1	1	1	1	1	1	1	1	1	1	1	1	1	1	1
1	13	2	40	32	0	0			0	1	0	0	0	0	0	0	0	0	0	0	0		4	7	2		1	1	2	0	1	1	0	0	0	0	0	0	0	0	0	0	0	0	0	0	0	0	0
2	8	2	40	32	0		0		0		1	0	0	0	0	0	0	0	0	0	0	0	4	10	2	2	1	2	30	1	1	0	0	0	0	1	1	1	0	0	0	1	0	0	0	0	0	0	0
2	7	1	40	32	0		0		1		0	0	0	0	0	0	0	0	0	0	0	0	3	8	1	4	1	2	50	1	1	0	1	1	1	1	1	1	1	0	0	0	0	1	0	1	0	0	1
2	7	2	40	32	0		0		0		1	0	0	0	0	0	0	0	0	0	0	0	4	11	2	2	1	2	20	1	1	1	1	0	0	1	1	1	0	0	1	0	1	0	0	1	0	0	0
1	8	2	40	32	0	0			0	1	0	0	0	0	0	0	0	0	0	0	0		3	5	2		1	2	10	0	0	0	1	0	1	0	0	0	0	0	0	0	0	0	0	0	0	0	0
2	12	2	41	31	0		0		0		0	0	0	1	0	0	0	0	0	0	0	0	3	9	1	4	1	2	40	0	0	0	0	0	0	0	0	0	0	0	0	0	1	1	0	1	0	0	1
2	12	2	41	31	0		0		1		0	0	0	0	0	0	0	0	0	0	0	0	3	7	1	4	1	1	60	0	0	0	0	0	0	0	0	0	0	0	0	0	0	0	1	0	0	0	0
2	12	2	41	31	0		0		1		0	0	0	0	0	0	0	0	0	0	0	0	3	7	2	4	1	1	70	0	0	0	1	1	1	1	1	1	1	0	1	1	0	0	1	1	0	0	1
2	12	2	41	31	0		0		1		0	0	0	0	0	0	0	0	0	0	0	0	3	8	2	4	1	2	30	1	1	0	1	1	1	0	1	1	0	0	0	0	0	0	1	0	0	0	0
1	12	2	41	31	0	0			0	0	0	1	0	0	0	0	0	0	0	0	0		1		2		1	2	20	1	1	1	1	0	0	0	0	0	0	0	0	0	0	0	0	0	0	0	0
2	13	2	41	31	0		0		0		0	0	0	1	0	0	0	0	1	0	1	0	3	10	2	6	1	2	20	0	0	0	0	0	0	0	0	1	0	0	0	0	0	0	0	0	0	0	0
1	13	2	41	31	0	0			0	0	0	0	0	1	0	0	0	0	1	0	0		3	7	2		1	2	10	0	0	0	1	0	0	1	0	0	0	0	0	0	0	0	0	0	0	0	0
2	12	2	42	30	0		0		1		0	0	0	0	0	0	0	0	0	0	0	0	3	7	1	4	1	1	30	1	1	1	0	0	0	0	0	0	0	0	0	0	0	0	0	0	0	0	0
2	12	2	42	30	0		0		1		0	0	0	0	0	0	0	0	0	0	0	0	3	5	1	4	1	2	60	1	1	0	0	0	1	0	1	1	1	0	1	0	0	0	0	0	1	0	1
2	12	2	42	30	0		0		1		0	0	0	0	0	0	0	0	0	0	0	0	3	9	1	4	1	2	75	1	1	1	1	1	1	1	1	1	1	0	1	0	0	0	0	0	0	0	1
2	12	2	42	30	0		0		1		0	0	0	0	0	0	0	0	0	0	0	0	3	7	1	4	1	1	45	1	1	0	1	0	1	1	1	1	0	0	1	1	1	1	0	0	0	0	1
2	12	2	42	30	0		0		0		1	0	0	0	0	0	0	0	0	0	0	0	4	6	1	1	1	2	60	1	1	0	1	0	0	1	1	1	0	0	0	1	0	1	0	1	0	0	0
2	12	2	42	30	0		0		0		1	0	0	0	0	0	0	0	0	0	0	0	3	8	1	5	1	1	15	1	1	1	1	0	0	0	0	0	0	0	0	0	0	0	0	0	0	0	0
2	12	2	42	30	0		0		0		0	0	0	0	0	0	0	0	1	0	0	0	3	9	1	5	1	2	35	1	0	0	0	0	0	0	0	0	0	0	0	0	0	0	0	0	0	0	0
2	12	2	42	30	0		0		1		0	0	0	0	0	0	0	0	0	0	0	0	3	5	4	7	1	2	40	1	1	0	1	0	1	1	1	1	1	0	1	1	0	0	0	0	0	0	1
2	12	2	42	30	0		0		0		0	0	0	1	0	0	0	0	0	0	0	0	3	8	1	2	1	2	15	0	0	0	0	0	0	0	0	0	0	0	0	0	0	0	0	1	1	0	1
1	12	2	42	30	0	0			0	0	0	0	0	1	0	0	0	0	1	0	0		3	9	1		1	2	20	0	0	0	0	0	1	0	0	1	1	1	0	0	0	0	0	0	1	0	1
1	12	2	42	30	0	0			0	0	0	0	0	1	0	0	0	0	0	0	0		3	7.5	2		1	2	10	0	0	0	1	0	0	0	0	0	0	0	0	0	0	0	0	0	0	0	0
1	13	2	42	30	0	0			0	0	1	0	0	0	0	0	0	0	0	0	0		2	5	1		1	2	15	1	1	1	0	0	0	0	0	1	0	0	0	0	0	0	0	0	0	0	0
2	8	1	42	30	0		0		0		0	0	0	0	1	0	0	0	0	0	0	0	4	6.5	5	3	1	2	40	0	0	0	0	0	0	0	0	0	0	0	0	0	0	0	0	1	0	0	1
1	7	2	43	29	0	0			1	0	0	0	0	0	0	1	0	0	0	0	0		3	13	2		2
2	8	2	43	29	0		0		1		0	0	0	0	0	0	0	0	0	0	0	0	4	2	2	7	2
2	12	2	43	29	0		0		1		0	0	0	0	0	0	0	0	0	0	0	0	3	6	1	4	1	2	90	1	1	0	0	0	1	0	0	0	0	0	0	0	0	0	0	0	0	0	0
2	12	2	43	29	0		0		1		0	0	0	0	0	0	0	0	0	0	0	0	3	2	5	4	1	1	60	1	1	1	1	0	1	1	1	1	1	0	1	1	0	0	0	0	0	0	1
1	12	2	43	29	0	0			0	0	0	0	0	1	0	0	0	0	1	1	0		3	6	2		1	1	8	0	0	0	0	0	0	0	0	0	0	1	0	0	0	0	0	0	0	0	0
1	12	2	43	29	0	0			0	0	0	0	0	1	0	0	0	0	0	1	0		3	8	1		1	2	15	0	0	0	0	0	1	0	1	0	0	0	0	0	0	0	0	1	1	0	1
1	12	2	43	29	0	0			1	0	0	0	0	0	0	0	0	0	0	0	0		3	7	2		1	2	10	0	0	0	1	0	0	0	0	0	0	0	0	0	0	0	0	0	0	0	1
1	12	2	43	29	0	0			0	0	0	1	0	0	0	0	0	0	0	0	0		1	8	2		1	2	25	1	1	1	0	0	0	0	0	0	0	0	0	0	0	0	0	0	0	0	0
1	12	2	43	29	0	0			0	0	0	1	0	0	0	0	0	0	0	0	0		1	9	2		1	2	15	1	1	1	1	0	0	0	0	0	0	0	0	0	0	0	0	0	0	0	0
1	12	2	43	29	0	0			0	0	0	1	0	0	0	0	0	0	0	0	0		2	6	2		1	2	30	1	1	1	0	0	0	0	0	0	0	0	0	0	0	0	0	0	0	0	1
2	12	2	44	28	0		0		1		0	0	0	0	0	0	0	0	0	0	0	0	3	4	1	4	1	1	15	0	0	0	0	0	1	0	0	0	0	0	0	0	0	0	0	0	0	0	1
2	12	2	44	28	0		0		1		0	0	0	0	0	0	0	0	0	0	0	0	4	3	2	4	1	2	45	0	0	0	0	0	0	1	1	1	0	0	0	1	0	0	0	0	0	0	1
2	12	2	44	28	0		0		1		0	0	0	0	0	0	0	0	0	0	0	0	3	4	2	4	1	2	50	0	0	0	0	1	1	1	1	0	0	0	1	1	0	0	0	1	0	0	0
1	12	2	44	28	0	0			0	0	0	0	0	0	0	0	1	0	0	0	0		3	2	2		1	2	5	0	0	0	1	0	0	0	0	0	0	0	0	0	0	0	0	0	0	0	0
1	12	2	44	28	0	0			0	0	0	1	0	0	0	0	0	0	0	0	0		2	7	1		1	2	30	1	1	0	1	0	0	0	0	0	0	0	0	0	0	1	0	1	0	0	0
1	13	1	44	28	0	0			0	0	0	1	0	0	0	0	0	0	0	0	0		1	10	2		1	2	15	0	0	0	0	0	0	0	0	0	0	0	0	0	0	0	0	0	0	0	0
1	7	2	44	28	0	0			0	0	0	0	0	1	0	0	0	0	0	0	0		3	3.5	2		1	2	15	1	1	0	1	0	0	0	0	1	1	1	0	0	0	1	1	1	1	0	0
1	8	2	44	28	0	0			0	0	0	1	0	0	0	0	0	0	0	0	0		2	4	2		1	2	15	0	0	0	1	0	0	1	0	1	0	0	0	0	1	0	0	0	0	0	0
1	8	2	44	28	0	0			0	0	0	0	0	1	0	0	0	0	1	0	0		3	6	2		1	2	10	0	0	0	1	0	0	0	0	0	0	0	0	0	0	0	0	0	0	0	0
1	8	2	44	28	0	0			0	0	0	0	0	0	1	0	0	0	0	0	0		4	5	1		1	2	15	0	0	0	0	0	0	0	0	0	0	0	0	0	0	0	0	0	1	0	1
1	8	2	45	27	0	0			0	0	0	0	0	0	1	0	0	0	1	0	0		4	2	1		2
2	12	2	45	27	0		0		1		0	0	0	0	0	0	0	0	0	0	0	0	3	4	1	4	1	1	60	1	1	1	1	1	1	1	1	1	1	1	1	1	0	0	0	0	0	0	1
2	12	2	45	27	0		0		1		0	0	0	0	0	0	0	0	0	0	0	0	3	1	1	2	1	2	30	0	0	0	0	0	1	0	1	1	0	0	0	0	1	0	0	0	1	0	0
2	12	2	45	27	0		0		0		1	0	0	0	0	0	0	0	0	0	0	0	3	5	2	7	1	1	10	0	0	0	1	0	1	0	0	0	0	0	0	0	0	0	0	0	0	1	1
1	12	2	45	27	0	0			0	0	0	0	0	0	0	0	0	0	0	1	0		3	1	2		1	2	30	0	0	0	1	0	0	0	0	0	0	0	0	0	1	0	0	0	0	1	1
1	12	2	45	27	0	0			0	0	0	1	0	0	0	0	0	0	0	0	0		1	5	1		1	2	5	0	0	0	0	0	0	0	0	1	0	0	0	0	0	0	0	0	0	0	1
1	12	2	45	27	0	0			0	0	0	0	0	1	0	0	0	0	0	0	0		3	3	1		1	1	30	0	0	0	0	1	0	0	0	0	0	1	0	0	0	0	1	0	0	0	0
2	99	2	45	27	0		0		0		0	0	1	0	0	0	0	0	0	0	0	0	4	1	5	2	1	1	10	0	0	0	0	0	0	0	0	0	0	0	0	0	0	0	0	0	0	0	1
1	8	2	45	27	0	0			0	0	0	1	0	0	0	0	0	0	0	0	0		2	5	2		1	1	15	0	1	1	1	0	0	0	0	0	0	0	0	0	0	0	0	0	0	0	0
2	8	1	46	26	0		0		0		0	0	0	0	0	0	0	0	0	0	1	0	2	4	1	2	2
2	9	2	46	26	0		0		1		0	0	0	0	0	0	0	0	0	0	0	0	3	2	1	4	2
2	12	2	46	26	0		0		1		0	0	0	0	0	0	0	0	0	0	0	0	3	4	1	4	1	2	40	0	0	0	0	0	1	0	0	1	0	0	1	1	0	0	0	0	0	0	1
2	12	2	46	26	0		0		0		0	1	0	0	0	0	0	0	0	0	0	0	1	8	2	6	1	2	10	0	0	0	0	0	0	0	0	0	0	0	0	0	0	0	0	0	0	0	0
2	12	2	46	26	0		0		0		0	0	0	1	0	0	0	0	0	0	0	0	3	9	1	6	1	2	5	0	0	0	0	0	0	0	0	1	0	0	0	0	0	0	0	0	0	0	0
2	12	2	46	26	0		0		0		1	0	0	0	0	0	0	0	0	0	0	0	3	3	1	2	1	2	10	1	1	0	0	0	0	1	0	1	0	0	0	0	0	0	0	0	1	0	0
2	12	1	46	26	0		0		0		0	0	0	1	0	0	0	0	0	0	0	0	4	5	2	6	1	1	15	0	0	0	0	0	1	0	0	0	0	0	0	0	0	0	0	1	0	0	1
2	12	2	46	26	0		0		0		0	0	0	1	0	0	0	0	0	0	0	0	3	4	2	4	1	1	60	1	1	0	0	0	0	0	0	0	0	0	0	0	0	0	0	0	0	0	0
2	12	2	46	26	0		0		0		0	0	0	1	0	0	0	0	0	0	0	0	3	9	1	6	1	1	30	0	0	1	1	0	1	1	1	1	0	1	0	0	0	0	1	1	0	0	0
2	12	2	46	26	0		0		1		0	0	0	0	0	0	0	0	0	0	0	0	4	1	2	4	1	2	45	0	0	0	0	0	1	1	1	1	0	0	0	0	0	0	0	0	0	0	1
1	12	2	46	26	0	0			0	0	0	0	0	0	0	0	0	1	0	0	0		3	5	2		1	2	15	1	0	0	0	0	0	0	0	0	0	0	0	0	0	0	0	0	0	0	0
1	12	1	46	26	0	0			0	0	1	0	0	0	0	0	0	0	0	0	0		3	1.5	2		1	2	20	0	0	0	0	0	0	0	0	1	0	0	0	0	0	0	0	0	0	0	0
1	12	2	46	26	0	0			0	0	0	1	0	0	0	0	0	0	0	0	0		2	5	2		1	2	15	0	0	0	1	0	0	0	0	0	0	0	0	0	0	0	0	0	0	0	0
1	12	2	46	26	0	0			0	0	0	0	1	0	0	0	0	0	0	0	0		4	0.5	2		1	2	10	0	0	0	1	0	0	0	0	0	0	0	0	0	0	0	0	0	0	0	1
2	13	2	46	26	0		0		0		0	0	0	0	0	0	1	0	0	0	0	0	3	5	2	6	1	2	15	0	0	1	1	0	1	1	0	0	1	0	0	0	0	1	0	0	0	0	0
1	13	2	46	26	0	0			0	0	1	0	0	0	0	0	0	0	0	0	0		3	1	1		1	2	30	0	0	0	0	0	0	0	0	0	0	0	0	0	0	0	0	0	0	1	1
1	13	2	46	26	0	0			0	0	0	0	0	0	0	1	0	0	0	1	0		3	1	2		1	2	10	0	0	1	1	0	0	1	0	1	0	1	0	0	0	0	0	1	0	1	1
2	7	2	46	26	0		0		0		1	0	0	0	0	0	0	0	0	0	0	0	3	4	2	2	1	2	25	1	1	1	1	0	0	1	1	1	0	0	0	1	0	0	0	1	1	0	1
2	12	2	47	25	0		0		1		0	0	0	0	0	0	0	0	0	0	0	0	3	2	1	4	1	2	10	0	0	0	0	0	0	0	0	1	0	0	0	0	0	0	0	0	0	0	0
2	12	2	47	25	0		0		0		0	0	0	0	1	0	0	0	0	0	0	0	4	2	5	2	1	2	60	1	0	0	1	0	1	1	1	1	0	0	1	1	0	1	0	0	0	0	1
2	12	1	47	25	0		0		0		0	0	0	1	0	0	0	0	0	0	0	0	3	1	1	2	1	1	10	1	1	1	1	1	1	1	1	1	1	1	1	1	0	0	0	0	0	0	1
2	12	2	47	25	0		0		0		1	0	0	0	0	0	0	0	0	0	0	0	3	3	2	2	1	2	10	1	1	1	1	0	0	0	0	0	0	0	0	0	0	0	0	0	0	0	0
1	12	2	47	25	0	0			0	0	0	1	0	0	0	0	0	0	0	0	0		1	2	2		1	2	30	0	0	0	0	0	0	0	0	0	1	0	0	0	0	1	0	0	0	0	0
1	12	2	47	25	0	0			0	0	0	0	0	1	0	0	0	0	0	0	0		3	3	2		1	2		0	0	0	1	0	0	1	1	0	0	0	0	0	0	0	0	0	0	0	0
1	12	2	47	25	0	0			0	0	1	0	0	0	0	0	0	0	0	0	0		3	7	2		1	2	15	1	0	1	1	0	0	0	0	0	0	0	0	0	0	0	0	0	0	0	0
1	12	2	47	25	0	0			0	0	0	1	0	0	0	0	0	0	0	0	0		1	0	1		1	2	20	1	1	0	0	0	0	0	0	0	0	0	0	0	0	0	0	0	0	0	0
2	13	2	47	25	0		0		0		0	0	0	1	0	0	0	0	0	0	0	0	3	3	2	4	1	2	90	1	1	1	1	1	1	1	1	1	0	0	1	0	0	0	0	0	0	0	0
1	13	1	47	25	0	0			0	0	0	0	0	1	0	0	0	0	0	0	0		3	2.5	2		1	2	45	1	1	1	1	0	0	0	0	0	1	1	0	0	0	0	0	0	1	0	1
1	13	2	47	25	0	0			0	0	0	0	0	1	0	0	0	0	0	0	0		3	10	2		1	2	30	1	0	0	0	0	0	0	0	0	0	0	0	0	0	0	0	0	0	0	0
1	13	2	47	25	0	0			0	0	0	0	0	1	0	0	0	0	0	0	0		3	3	2		1	2	60	0	0	0	1	0	1	1	0	0	0	0	0	0	1	0	0	0	1	0	0
2	9	2	48	24	0		0		1		0	0	0	0	0	0	0	0	0	0	0	0	3	2	1	5	2
2	12	2	48	24	0		0		1		1	0	0	0	0	0	0	0	0	0	0	0	4	4	1	4	1	2	60	1	1	1	1	0	1	1	1	1	0	1	1	1	0	1	0	1	0	0	1
2	12	2	48	24	0		0		1		0	0	0	0	0	0	0	0	0	0	0	0	3	1	1	4	1	2	60	1	1	1	1	0	1	1	1	1	1	0	1	1	0	0	0	0	1	0	1
2	12	2	48	24	0		0		0		1	0	0	0	0	0	0	0	0	0	0	0	3	5	1	2	1	2	5	1	1	0	0	0	0	0	0	0	0	0	0	0	0	0	0	0	0	0	0
2	12	2	48	24	0		0		1		0	0	0	0	0	0	0	0	0	0	0	0	3	1	2	4	1	1	30	1	1	1	1	1	1	1	1	1	1	1	1	1	1	1	1	1	0	0	0
2	12	2	48	24	0		0		1		0	0	0	0	0	0	0	0	0	0	0	0	3	5	2	4	1	2	45	1	1	1	1	1	1	1	1	1	1	0	1	1	0	0	0	0	0	0	1
2	12	2	48	24	0		0		0		1	0	0	0	0	0	0	0	0	0	0	0	3	2	2	2	1	2	2	1	1	0	0	0	0	0	0	0	0	0	0	0	0	0	0	0	0	0	0
1	12	2	48	24	0	0			0	0	0	0	0	1	0	0	0	0	0	0	0		3	1	2		1	2	10	0	0	0	0	0	0	0	0	0	0	0	0	0	0	0	0	0	0	0	1
1	12	2	48	24	0	0			0	0	1	0	0	0	0	0	0	0	0	0	0		3	2	2		1	2	5	0	0	0	1	0	0	0	0	0	0	0	0	0	0	0	0	0	0	0	0
1	12	2	48	24	0	0			0	0	0	1	0	0	0	0	0	0	0	0	0			4	1		1	2	15	1	1	1	0	0	0	0	0	0	0	0	1	0	1	0	0	0	0	0	1
1	12	2	48	24	0	0			0	0	0	1	0	0	0	0	0	0	0	0	0		2	5	2		1	2	10	0	1	1	0	0	0	0	0	0	0	0	0	0	0	0	0	0	0	0	0
1	12	2	48	24	0	0			0	0	0	0	0	1	0	0	0	0	0	1	0		3	2	2		1	2	60	0	0	0	0	0	0	0	0	0	0	0	0	0	0	0	1	0	1	0	0
2	13	1	48	24	0		0		0		0	0	0	1	0	0	0	0	1	0	0	0	3	2	1	5	1	2	20	0	0	0	0	0	0	0	0	1	0	1	0	0	1	0	0	0	0	0	0
1	13	2	48	24	0	0			0	0	0	0	0	1	0	0	0	0	0	0	0		3	1	2		1	2	20	1	1	1	1	0	1	1	1	0	0	1	0	0	1	0	1	1	1	0	1
1	7	2	48	24	0	0			0	0	0	0	0	1	0	0	0	0	0	0	1		3	2.5	1		1	2	15	1	1	1	1	0	0	0	0	0	1	0	0	0	1	0	0	0	0	0	0
1	8	1	48	24	0	0			0	0	0	0	0	1	0	0	0	0	0	0	0		3	0	2		1	2	30	1	1	0	1	0	1	1	0	1	0	0	0	0	0	0	0	0	1	0	1
2	12	2	49	23	0		0		1		0	0	1	0	0	0	0	0	0	0	0	0	3	1	1	4	1	2	120	1	1	1	1	1	1	1	1	1	1	1	1	1	0	0	0	0	0	0	1
1	12	2	49	23	0	0			0	0	0	0	0	1	0	0	0	0	0	0	0		3	1	2		1	2	30	1	1	0	1	0	0	0	0	1	0	0	0	0	0	0	0	0	1	0	1
1	12	2	49	23	0	0			0	0	0	1	0	0	0	0	0	0	0	0	0		2	3	1		1	1	5	0	0	0	1	0	1	0	0	0	1	0	0	0	0	0	0	0	0	0	0
1	12	2	49	23	0	0			0	0	0	1	0	0	0	0	0	0	0	0	0		2		2		1	2	15	1	1	1	1	1	0	0	0	0	1	0	0	0	1	1	0	0	0	1	0
1	12	2	49	23	0	0			0	0	0	1	0	0	0	0	0	0	0	0	0		2	1	2		1	2	20	0	0	1	0	0	0	0	0	0	0	0	0	0	0	0	0	0	0	0	1
1	13	2	49	23	0	0			0	0	0	1	0	0	0	0	0	0	0	0	0		2	4	1		1	2	30	0	1	1	0	0	0	0	0	0	0	0	0	0	0	0	0	0	0	0	0
1	8	2	49	23	0	0			0	0	0	1	0	0	0	0	0	0	0	0	0		3	2	2		1	2	30	0	0	0	0	0	0	0	0	0	0	1	0	1	0	0	0	0	0	0	0
2	12	2	50	22	0		0		1		0	0	0	0	0	0	0	0	0	0	0	0	3	1	2	4	1	1	60	1	1	0	1	0	1	1	1	1	1	1	1	0	0	1	0	0	0	0	1
2	13	2	50	22	0		0		0		0	0	0	0	0	0	0	0	0	0	0	1	1	4	1	7	1	2	4	1	1	1	1	0	0	1	1	0	0	0	1	0	0	1	0	0	0	0	0
1	12	2	52	20	0	0			0	0	0	1	0	0	0	0	0	0	0	0	0		1	0.25	2		1	2	10	0	0	0	0	0	0	0	0	0	0	0	0	0	0	0	0	0	0	0	1
1	12	1	54	18	0	0			0	0	0	1	0	0	0	0	0	0	0	0	0			2	1		1	1	10	0	1	1	0	0	0	0	0	0	0	0	0	0	0	0	0	0	0	0	0
2	12	1			0		0		0		0	1	0	0	0	0	0	0	0	0	0	0	2	10	1	7	1	1	60	1	1	0	1	1	1	0	0	0	1	0	0	0	0	1	0	1	0	1	0
1	12	2			0	0			0	0	0	1	0	0	0	0	0	0	0	0	0		2	7	2		1	2		1	1	1	0	0	0	0	0	0	0	0	0	0	0	0	0	0	0	0	0
1	12	2			0	0			0	0	0	1	0	0	0	0	0	0	0	0	0		2	27	2		1	1	20	1	1	1	1	0	0	0	0	0	0	0	0	0	0	0	0	0	0	0	0
1	12	2			0	0			0	0	0	1	0	0	0	0	0	0	0	0	0		1	3	2		1	2	15	1	1	1	0	0	0	0	0	0	0	0	0	0	0	0	0	0	0	0	0
1	12	2			0	0			0	0	0	1	0	0	0	0	0	0	0	0	0		1	38	2		1	2	15	1	1	1	1	0	0	0	0	0	0	0	0	0	0	0	0	0	0	0	0
[truncated: 52 more columns]
